# Supplementary material for: Bracelet-like Complexes of Lithium Fluoride with Aromatic Tetraamides, and Their Potential for LiF-Mediated Self-Assembly: A DFT Study
Source: Molecules. 2023 Jun 16;28(12):4812. doi: 10.3390/molecules28124812 (PMC10303905; doi:10.3390/molecules28124812)
Supplement: Supplementary file 1 [file molecules-28-04812-s001.zip]

Archive with 1 entries (1 files):
- molecules-2444250-supplementary.pdf
